# Supplementary material for: Complementary and Alternative Medicines Used by Middle-Aged to Older Taiwanese Adults to Cope with Stress during the COVID-19 Pandemic: A Cross-Sectional Survey
Source: Healthcare (Basel). 2022 Nov 10;10(11):2250. doi: 10.3390/healthcare10112250 (PMC9690493; doi:10.3390/healthcare10112250)
Supplement: Supplementary file 1 [file healthcare-10-02250-s001.zip]

Archive with 1 entries (1 files):
- healthcare-2020445-supplementary.pdf
